# Supplementary material for: Differential associations of oxidative stress parameters with neuroendocrine markers and hemodynamic reactivity in acute mental stress‐induced adrenergic reactivity profiles: The SABPA study
Source: Physiol Rep. 2026 Jul 21;14(14):e71024. doi: 10.14814/phy2.71024 (PMC13386665; doi:10.14814/phy2.71024)
Supplement: Supplementary file 1 — Table S1: Medical history and medication usage in groups stratified by acute mental stress‐induced adrenergic reactivity profiles (N = 362). Table S2: Unadjusted comparisons of neuroendocrine markers and oxidative stress parameters in groups stratified according to acute mental stress‐induced adrenergic reactivity profiles (N = 362). Table S3: Spearman rank correlations between reactive oxygen species and various confounders in acute mental stress‐induced adrenergic reactivity profiles (N = 362). Table S4: Spearman rank correlations between total glutathione and various confounders in acute mental stress‐induced adrenergic reactivity profiles (N = 362). Table S5: Spearman rank correlations between glutathione peroxidase and various confounders in acute mental stress‐induced adrenergic reactivity profiles (N = 362). Table S6: Spearman rank correlations between glutathione reductase and various confounders in acute mental stress‐induced adrenergic reactivity profiles (N = 362). Table S7: Spearman rank correlations between nitric oxide metabolites and various confounders in acute mental stress‐induced adrenergic reactivity profiles (N = 362). Table S8: Spearman rank correlations between superoxide dismutase and various confounders in acute mental stress‐induced adrenergic reactivity profiles (N = 362). Table S9: Spearman rank correlations between gamma‐glutamyl transferase and various confounders in acute mental stress‐induced adrenergic reactivity profiles (N = 362). [file PHY2-14-e71024-s001.zip]

Archive with 4 entries (4 files):
- PHYSREP-2026-04-364-T-s02.docx
- PHYSREP-2026-04-364-T-s03.docx
- PHYSREP-2026-04-364-T-s04.docx
- Supplementary.docx
